# Supplementary material for: Genome-wide association study for grain yield and related traits in elite wheat varieties and advanced lines using SNP markers
Source: PLoS One. 2017 Nov 27;12(11):e0188662. doi: 10.1371/journal.pone.0188662 (PMC5703539; doi:10.1371/journal.pone.0188662)
Supplement: S1 Table — (XLSX) [file pone.0188662.s001.xlsx]

## Sheet: Sheet1
S1 Table Distribution of 31,250 and 15,430 effective single nucleotide polymorphism markers throughout the wheat genome
Chromosomes	Wheat genome			Total
	A	B	D
1	1621 (1008)	1701 (1153)	1317 (399)	4639 (2560)
2	1836 (936)	2787 (1311)	1657 (448)	6280 (2695)
3	1260 (816)	1928 (1091)	829 (167)	4017 (2074)
4	1202 (716)	1069 (633)	512 (60)	2783 (1409)
5	1418 (860)	2473 (1485)	1092 (179)	4983 (2524)
6	1588 (891)	1648 (1013)	1159 (185)	4395 (2089)
7	1599 (995)	1397 (899)	1157 (185)	4153 (2079)
Total	10524 (6222)	13003 (7585)	7723 (1623)	31250 (15430)
