# Supplementary material for: Genome-wide association study for grain yield and related traits in elite wheat varieties and advanced lines using SNP markers
Source: PLoS One. 2017 Nov 27;12(11):e0188662. doi: 10.1371/journal.pone.0188662 (PMC5703539; doi:10.1371/journal.pone.0188662)
Supplement: S2 Table — (XLSX) [file pone.0188662.s002.xlsx]

## Sheet: Sheet1
S2 Table The Phenotypic BLUPs of different varieties
No.	Variety	MSN					ESN					PES					KPS					TKW					RLW					LAI			PH					GY
		E1	E2	E3	E4	BLUP	E1	E2	E3	E4	BLUP	E1	E2	E3	E4	BLUP	E1	E2	E3	E4	BLUP	E1	E2	E3	E4	BLUP	E1	E2	E3	E4	BLUP	E3	E4	BLUP	E1	E2	E3	E4	BLUP	E1	E2	E3	E4	BLUP
W001	876	1032.38	939.311	961.65	867.025	-201.894	531.657	509.163	475.525	402.77	-61.5168	0.514981	0.54206	0.494489	0.464543	0.0118772	50.1	47.85	43.45	35.9	-0.574	46.37	48.276	46.532	49.298	4.137	1.8865	2.21949	1.8375	2.15783	0.054803	5.7	4.125	-0.0113998	77.5	79	81.92	80.8333	-2.552	2.7	2.63	3.49	2.65	-0.28
W002	984121	1615.58	1599.93	980.403	1009.57	56.0493	606.79	587.685	564.277	737.888	30.1705	0.375585	0.367318	0.575556	0.730893	0.0166037	42.1	41.2	36.15	40.3	-3.858	38.76	37.68	40.193	42.811	-2.701	1.921	2.03217	1.904	1.94628	-0.0109485	4.5	4.45	-0.200851	85	84	88.06	86.3333	3.012	2.88	2.78	3.82	3.66	-0.019
W003	02P67	1314.09	1111.59	1270.42	1278.49	13.4869	452.131	486.996	651.523	609.01	-17.0238	0.344064	0.438107	0.512839	0.476351	-0.0221815	46.4	49.45	53.4	48.6	3.272	42.24	42.81	41.23	40.847	-1.008	1.923	2.11124	1.97	2.23602	0.0823762	4.875	4.9	-0.0221641	97.5	99.5	88.42	92.6667	11.01	3.44	2.42	3.63	3.68	-0.014
W004	Ag251	1821.84	1372.55	1165.63	1267.57	133.652	934.923	703.459	570.315	610.399	81.1784	0.513176	0.512522	0.489274	0.481552	0.00923591	46	44.85	43.55	41.55	-0.827	50.225	46.675	42.965	47.018	3.346	1.943	2.13742	1.967	2.11849	0.0675291	6.125	4.325	0.12423	77.5	85	83.98	82	-0.425	3.56	3.23	3.2	3.86	0.093
W005	Ag303	1411.42	1458.93	1192	1392	101.547	615.363	681.551	650.303	689.809	52.4169	0.435989	0.467158	0.545558	0.495554	0.00200712	49.25	48.9	40.5	44.55	0.53	47.225	44.42	44.2343	46.231	2.294	2.1165	2.26911	2.118	2.23038	0.188427	6.6	4.05	0.165134	74	72	79.48	74.3333	-7.033	3.48	3.75	3.26	3.65	0.138
W006	Aikang58	1130.4	990.262	1329.84	1444.37	-1.18986	427.333	444.565	578.658	629.922	-35.9333	0.378036	0.448937	0.435132	0.436123	-0.0323297	37.9	45.45	36.65	32.9	-5.14	42.695	41.345	41.699	45.333	-0.139	1.857	2.01046	1.8575	1.99408	-0.0279166	4.775	3.425	-0.360161	75.5	81	68.32	70.1667	-8.144	2.97	2.93	3.29	3.17	-0.141
W007	Aizao64	1126.49	1274.51	1038.72	1108.49	-64.6667	498.143	545.065	609.675	766.517	17.9349	0.44221	0.427667	0.586947	0.691497	0.0302272	31.7	37.35	44.75	47.55	-3.559	44.775	41.41	42.109	44.564	0.255	1.765	2.04989	1.8295	1.9928	-0.0448847	5.2	4.95	0.0574913	82.5	79	79.56	81.1667	-1.865	3.69	2.67	3.75	3.47	0.05
W008	Annong0711	1411.95	1462.74	1560.87	1406.74	172.913	537.052	501.591	627.177	660.34	2.99798	0.380363	0.342912	0.401814	0.469412	-0.0467873	46.4	52	51.55	42.95	2.345	41.16	40.199	41.734	41.813	-1.498	1.8755	1.88622	1.7045	1.82199	-0.11912	6.225	3.95	0.0639499	81.5	82.5	87.42	83	0.944	3.5	2.47	3.58	3.82	0.017
W009	Annong0942	1405.14	1569.18	1246.77	1311.81	116.04	414.613	542.476	483.885	583.702	-44.8319	0.29507	0.345706	0.38811	0.444958	-0.0634691	49.2	53.8	45.85	50.55	3.562	51.455	48.02	51.47	41.199	4.505	1.91	2.0553	1.8805	2.13289	0.0272298	5.15	6.375	0.354584	92	88.5	78.46	82.6667	2.606	3.54	4.17	4.4	3.9	0.431
W010	Annong0950	1404.56	1414.72	1360.22	1284.85	103.565	471.519	566.267	674.447	674.164	12.5322	0.335707	0.400268	0.495835	0.524702	-0.0241278	50.8	53.35	55	47.65	4.947	41.07	38.735	41.387	39.58	-2.409	1.798	2.00747	1.8145	1.9906	-0.0512478	5.175	6.45	0.376113	87.5	85	84.72	88.5	3.549	3.39	3.47	4.15	4	0.274
W011	Annong1007	1761.95	1665.94	1281.52	1645.52	267.027	566.721	673.815	653.937	822.049	65.1292	0.321644	0.404465	0.510282	0.499567	-0.0270471	36.9	36.5	45	41.35	-3.858	43.42	41.495	41.411	47.933	0.563	1.9005	2.0092	1.9005	2.054	0.00177761	4.5	5.275	-0.0221641	80.5	82	82.56	85.1667	-0.021	3.49	3.15	4.27	4.53	0.342
W012	Annong1124	1152.52	1036.49	1140.15	1457.79	-20.82	479.108	584.188	632.748	619.604	1.40894	0.415703	0.563624	0.554971	0.425029	0.00409235	42.7	43.85	49.45	46.25	0.352	41.71	42.225	44.31	44.524	0.235	1.887	1.98579	1.751	1.97535	-0.0512478	4.175	5.05	-0.140571	85	89.5	84.76	83.3333	2.827	4.24	3.4	3.83	4.08	0.359
W013	Annong1241	1567.58	1575.9	1333.46	1228.76	147.779	634.649	701.046	658.666	753.327	70.0552	0.404858	0.444853	0.493953	0.613078	0.0036753	42.95	42.7	42.65	41.5	-1.978	46.16	44.57	47.783	40.49	1.609	1.9985	2.168	1.9575	2.16825	0.0951023	6.35	4.6	0.229719	81	84	77.36	84	-0.913	3.62	3.72	3.9	3.85	0.287
W014	Annong1243	1222.86	847.628	847.49	771.646	-222.074	491.074	516.265	626.634	453.088	-34.9799	0.401579	0.609071	0.739401	0.587171	0.0565011	50.85	50.3	48.25	49.2	3.412	41.085	40.605	46.177	46.045	0.487	1.785	1.95808	1.777	1.95506	-0.0766999	3.875	4.05	-0.420441	82	78	73.86	77.8333	-4.295	3.96	4.03	3.91	3.73	0.371
W015	Annong1274	1335.02	1094.5	1334	1403.72	48.8944	527.498	537.33	619.737	660.339	5.85824	0.395123	0.490937	0.464571	0.47042	-0.0152308	36.6	46.7	43.5	43.55	-1.875	41.49	38.23	45.488	41.956	-1	1.746	1.98636	1.7975	2.02739	-0.0597318	4.55	7.2	0.401947	74	80.5	74.54	74.8333	-6.097	3.67	4.26	4.02	3.71	0.376
W016	Annong8455	1113.73	1209.53	1135.1	1009.26	-79.3434	484.046	642.316	711.366	743.936	43.5183	0.434617	0.531046	0.626702	0.737113	0.055528	52	52.75	39.1	37.85	0.249	45.005	43.545	43.827	44.358	1.109	1.969	1.95012	2.038	1.97533	0.0187457	4.375	5.45	-0.0113998	83	83	91.34	88.5	3.577	2.9	3.05	3.59	3.99	0.042
W017	Annong92484	1273.14	1252.44	1209.26	1216.75	9.2673	516.39	560.176	645.614	526.432	-9.39649	0.405605	0.44727	0.533891	0.432653	-0.0153698	45.55	47.9	56.85	54.45	4.563	42.07	39.975	38.02	40.249	-2.51	2.237	2.30449	2.2115	2.33902	0.262662	5.2	5.875	0.257706	82.5	85.5	78.26	82.6667	-0.321	3.3	2.19	3.58	3.18	-0.158
W018	Annong9267	1469.47	1548.08	1516.19	1452.36	198.964	624.644	620.664	635.481	621.9	31.1239	0.42508	0.400924	0.419129	0.428199	-0.035805	29.25	36.35	37.25	29.75	-8.939	32.985	34.145	31.904	33.439	-8.645	2.211	2.16282	2.114	2.24973	0.186306	6	4.1	0.0467271	83	81	83.06	78.6667	-1.059	2.2	2.42	3.14	3.15	-0.368
W019	ARZ	1087.61	1119.71	1044.17	1168.4	-88.1494	559.309	584.497	741.063	661.291	37.7978	0.514255	0.522007	0.709714	0.565978	0.0530257	49.3	49.6	46.5	41.85	1.288	33.59	34.635	37.779	33.345	-7.13	2.0345	2.21015	2.139	2.12594	0.139644	5.825	5.125	0.231872	100	106.5	90.7	109.667	17.643	2.12	1.63	1.81	2.99	-0.738
W020	Baiai58	1299.44	1410.06	1283.56	1284.23	69.0749	566.922	589.44	637.101	722.51	33.1896	0.43628	0.418024	0.496355	0.5626	-0.00244137	49.55	44.65	41.3	37.3	-1.416	41.78	40.01	40.875	36.355	-2.795	1.8505	1.99223	1.839	1.99189	-0.0385217	4.625	7.15	0.408406	64	64	73.4	70	-13.581	2.63	2.3	3.44	2.71	-0.342
W021	Bainong207	1013.05	1159.06	1095.75	1032.31	-110.164	409.319	396.48	718.087	723.062	-9.71429	0.404046	0.34207	0.655336	0.70043	0.0236935	52.9	51.55	42	47.65	2.57	43.51	43.005	45.833	47.585	1.814	1.7855	1.97651	1.847	1.85104	-0.080942	4.025	4.525	-0.284812	74.5	68	76.64	74.5	-8.455	3.8	3.37	3.42	3.56	0.14
W022	Bainong64	1191.45	1091.37	1172.11	1069.4	-69.2531	546.418	478.857	631.744	627.411	-3.67596	0.458615	0.438766	0.53898	0.586696	0.0129893	40	47.55	43.05	44.5	-0.986	38.255	37.185	40.638	39.521	-3.549	1.672	1.79011	1.6495	1.83719	-0.191235	3.95	3.925	-0.431205	81.5	81	81.54	82.8333	-0.796	2.99	2.68	3.19	3.09	-0.205
W023	Bainong898	1259.86	1265.73	1120.18	1066.77	-34.3959	474.55	533.24	502.068	655.537	-22.4266	0.376668	0.421291	0.448205	0.614506	-0.00967017	44.05	48.55	42.85	41.75	-0.593	45.855	43.56	46.479	49.062	2.921	1.897	2.14119	1.878	2.15363	0.0463189	5.75	5.65	0.326597	78	79	75.36	75.8333	-5.101	3.29	2.96	3.35	3.45	-0.033
W024	Changhe25	1198.24	1255.61	1020.87	1069.84	-65.217	403.623	404.644	532.182	491.472	-75.5003	0.336847	0.322268	0.521302	0.45939	-0.0405316	45.15	47	43.7	45.6	0.203	48.29	47.29	49.552	47.766	4.671	1.8635	2.0218	1.892	1.94736	-0.0279166	4.4	3.95	-0.330021	78.5	74	75.82	75.3333	-6.148	3.61	3.13	3.66	3.62	0.119
W025	Chuanmai42	1154.26	1163.82	870.734	832.031	-161.35	522.327	567.268	545.622	490.933	-28.7827	0.45252	0.487421	0.626624	0.590042	0.0314784	47.05	51.8	56.8	54.85	5.639	45.515	42.455	48.043	47.553	2.615	2.068	2.11555	1.969	2.10736	0.0887392	6.475	6.375	0.640913	103.5	93.5	94.52	99.3333	13.951	3.19	2.63	4.15	4.36	0.168
W026	CP01-39-3-2-4	1469.71	1707.27	1502.46	1098.1	160.804	435.4	534.791	620.564	637.554	-12.4156	0.296249	0.313244	0.413032	0.5806	-0.0455361	55.3	46.8	42.3	43	1.316	42.23	38.27	43.543	41.398	-1.38	1.818	2.00577	1.8575	1.98496	-0.0385217	5.9	5.825	0.397641	87	84.5	96.62	93.1667	7.138	2.78	2.06	3.53	3.79	-0.172
W027	Fanmai5	1364.32	1159.98	1068.6	1050.55	-47.0546	723.729	664.425	738.65	564.987	61.1566	0.530468	0.572789	0.691232	0.537799	0.055806	43.75	45.55	44	48.8	0.324	45.875	43.425	45.781	41.735	1.127	1.8825	1.97133	1.8945	2.02407	-0.0194325	4.75	4.625	-0.108278	84	84	88.06	82.3333	1.859	3.59	2.94	4.23	3.02	0.082
W028	Fengdecunmai5	1137.01	937.591	953.664	847.879	-187.768	425.26	385.997	464.261	612.866	-66.6017	0.374017	0.41169	0.486818	0.722823	0.0090969	42.2	49.1	34.5	32.05	-4.214	46.195	45.215	52.581	50.882	5.106	2.055	2.00107	1.785	1.90569	-0.0194325	4.05	4.3	-0.330021	67.5	72	66.86	72.5	-11.862	4.05	3.66	2.78	3.59	0.129
W029	Fenghua8829	1626.94	1367.25	1308.64	1265.43	122.461	571.188	527.016	474.516	487.954	-39.1114	0.351082	0.385458	0.362603	0.385603	-0.0619399	56.1	55.3	51.45	43.9	4.937	39.425	39.855	39.7179	40.754	-2.634	1.7925	1.94385	1.834	2.05829	-0.0491268	4.6	3.375	-0.409677	87	82.5	87.04	87.3333	3.122	3.5	3.19	3.93	2.75	0.017
W030	Guinong775	1386.48	1379.96	1252.1	1497.93	112.922	694.503	621.924	547.598	604.021	25.7212	0.500911	0.450684	0.437344	0.403237	-0.0192622	38.6	45.7	43.8	43.5	-1.641	42.62	38.49	37.445	41.399	-2.589	2.068	2.07722	1.9905	1.91442	0.0420769	6	5.525	0.354584	104.5	106	109.7	110.667	23.175	2.19	1.98	3.57	4.09	-0.224
W031	Handan6172	1271.43	1127.34	1192.55	1209.52	-18.2515	507.762	530.255	543.538	542.815	-28.9416	0.399363	0.470361	0.455779	0.448784	-0.0217645	44.7	45.9	42.75	43.05	-0.742	41.98	38.865	38.394	44.886	-1.67	1.7645	1.92947	1.7875	1.90467	-0.100031	5.325	4	-0.119042	86	82	82.44	87.8333	1.832	2.91	3.09	3.35	3.04	-0.136
W032	Hengguan35	1029.6	950.306	1043.85	1093.25	-143.737	425.021	492.969	688.337	562.642	-21.9499	0.412803	0.518748	0.659418	0.51465	0.0243886	46.3	47.7	46.45	50.35	1.952	41.75	41.245	41.646	37.225	-2.168	1.8765	2.02754	1.907	2.14832	0.0251088	6.325	5.4	0.397641	73	69	73.02	75.1667	-9.25	3.64	3.71	4.04	4.04	0.34
W033	Henong825	1692.13	1338	1066.21	1340.63	98.4284	724.246	702.556	695.713	793.063	96.751	0.428008	0.52508	0.652508	0.591559	0.037178	35.9	41	39.2	38.1	-4.897	39.55	38.29	36.67	37.1833	-4.41	2.0045	2.18238	1.9695	2.08514	0.0823762	4.025	5.975	0.0273514	85	84.5	86.3	80.5	1.378	2.51	2.41	3.25	3.45	-0.257
W034	Huaihe0308	1310.02	1322.86	1590.4	1345.73	122.645	681.162	436.295	588.128	646.766	7.12946	0.519964	0.329812	0.369799	0.480607	-0.0319126	50.2	47.8	49	45.25	2.224	44.47	43.16	41.99	40.262	-0.401	1.9755	2.12213	1.8895	2.0433	0.0378349	5.325	3.375	-0.252519	86	86.5	90.74	87.6667	4.745	3.47	3.13	3.77	3.56	0.105
W035	Huaimai0320	1447.73	1251.17	1269.06	1565.25	116.04	601.39	492.688	567.58	729.728	13.4856	0.415402	0.393782	0.447244	0.466205	-0.0289933	56.65	54.7	51.05	52.6	6.481	40.356	39.9299	43.172	41.228	-1.546	1.701	1.91268	1.7045	1.84423	-0.148814	4.6	4.25	-0.222379	77.5	80	85.58	81.6667	-1.284	3.28	2.42	3.8	3.48	-0.044
W036	Huaimai0705	1362.39	1386.25	1390.64	1419.21	120.627	482.514	501.931	672.402	655.396	0.77333	0.354167	0.362079	0.48352	0.461802	-0.0373342	49.05	47.8	43	45.15	0.867	43.58	45.5	48.833	47.183	2.952	1.9125	2.07685	1.991	2.02752	0.0335928	4.7	4.075	-0.237449	80.5	84	89.08	85.3333	1.979	2.55	3.11	3.61	3.62	-0.058
W037	Huaimai33	1761.9	1479.89	1412.23	1424.95	216.209	590.264	554.087	709.292	796.848	54.4827	0.335016	0.374411	0.502251	0.55921	-0.0223206	52.6	50.65	45.95	50.05	3.534	43.305	42.42	45.667	45.281	1.095	1.9075	2.08221	1.9215	2.12111	0.0378349	4.3	4.4	-0.254672	86.5	79.5	82.74	84.1667	0.596	3.66	3.57	4.09	3.96	0.317
W038	Huarui0049	1826.27	1400.19	1015.93	1001.75	63.0208	633.465	525.907	553.497	593.349	-0.338994	0.346862	0.375597	0.544816	0.59231	-0.00980918	43.7	43.25	40.6	41.65	-2.09	43.745	41.555	45.304	40.939	-0.035	2.0995	2.19737	2.087	2.24102	0.165096	4.65	4.75	-0.103972	82.5	82	87.7	85.6667	1.74	3.78	3.2	3.89	3.41	0.16
W039	Jimai20	1385.66	1199.25	1196.7	1202.59	15.5049	702.29	597.779	652.617	693.668	54.006	0.506828	0.498462	0.545346	0.576812	0.0273079	35.35	35.8	44.2	43.2	-4.083	44.36	43.75	45.063	40.524	0.44	1.8735	2.08638	1.915	2.14223	0.0357139	5.525	4.875	0.113465	81	84.5	84.7	83	0.663	3.19	2.32	3.57	2.96	-0.191
W040	Jimai22	1616.09	1396.42	1217.5	1410.21	135.487	638.273	507.998	649.895	588.257	12.2144	0.39495	0.363785	0.533796	0.417141	-0.0306615	44	44.65	40.25	35.7	-2.951	45.39	44.2485	44.167	42.731	1.065	1.891	1.96517	1.8665	1.99094	-0.0279166	5.8	3.375	-0.151335	76	76	82.44	82.8333	-3.009	3.01	2.5	3.99	3.11	-0.102
W041	Jinan17	1367.44	1378.21	1195.57	1316.87	65.5892	621.405	673.743	730.691	733.171	71.8031	0.454431	0.488853	0.611168	0.556754	0.0250837	39.55	35.35	42.6	37.25	-4.794	42.18	39.25	42.52	40.324	-1.637	2.0915	2.1402	2.0095	2.23995	0.133281	5.75	4.6	0.100548	84	83.5	89.02	87.8333	3.233	3.38	3.2	4.35	3.6	0.199
W042	Jinhe9123	1312.75	1359.77	871.538	1105.97	-45.7704	751.059	638.682	487.656	760.497	52.5758	0.572125	0.4697	0.559535	0.687631	0.0499674	52.2	49.6	44.55	41.75	1.447	41.13	43.13	40.128	43.506	-0.839	1.818	2.16074	1.8485	2.13549	0.0251088	6.3	6.875	0.709804	77.5	80	87.1	85	-0.167	2.71	3.27	2.78	3.96	-0.085
W043	Jinmai73	2054.41	2200.72	1406.81	1837.17	476.721	774.09	850.609	850.008	950.766	177.792	0.376795	0.386514	0.604209	0.517518	-0.00619479	33.05	34.35	47	40.25	-4.813	35.16	34.11	39.581	38.815	-5.297	1.86	1.88135	1.781	1.88055	-0.0957891	5.15	4.65	-0.0178584	103	97.5	108.58	116.667	21.995	1.89	1.48	3.42	3.67	-0.439
W044	Jishi02-1	1557.53	1500.15	916.691	1009.07	15.3214	601.171	642.131	554.581	544.181	5.54043	0.385977	0.428044	0.604981	0.539289	0.00381431	40.9	46.45	39.3	38.5	-2.848	39.105	36.465	40.789	40.327	-3.309	1.78	1.96126	1.837	1.98635	-0.0597318	4.675	5.25	0.0101286	73.5	76	91.54	80.6667	-1.985	3.73	3.16	3.72	3.37	0.113
W045	Kaimai18	1429.63	1379.89	1056.91	1163.3	23.7606	496.906	597.019	426.817	485.667	-47.6922	0.347577	0.432655	0.403833	0.417492	-0.0456751	52	51.8	44	38.05	1.026	44.95	41.954	46.285	42.844	0.954	1.8525	1.97038	1.8585	1.9931	-0.0385217	6.05	3.3	-0.114737	80	82	89.54	83.1667	1.011	3.61	3.13	3.96	3.01	0.071
W046	Lankao298	1134.54	1067.27	886.17	858.263	-175.109	555.182	420.589	388.493	307.368	-101.084	0.489344	0.394079	0.438396	0.358128	-0.034971	49	46.65	42.5	35.6	-1.238	56.76	57.275	51.771	49.979	9.715	1.862	2.09536	1.9015	2.09599	0.0229878	4.85	3.25	-0.383843	65.5	69	71.08	71	-12.387	2.88	2.34	3.43	2.55	-0.323
W047	Liangxing66	1197.02	1307.65	913.649	917.381	-103.56	440.016	544.518	721.723	711.5	17.6171	0.367593	0.416411	0.789934	0.775577	0.0583083	40	40.8	40.2	40.9	-3.456	42.385	40.525	42.184	45.081	-0.337	1.957	2.13217	1.9765	2.09978	0.0675291	3.675	4.775	-0.30634	76	76	80.46	78.3333	-4.502	2.77	2.4	3.63	4.12	-0.053
W048	Liangxing99	1521.53	1375.65	1077.45	1305.07	69.6253	505.331	607.348	678.926	761.92	39.069	0.332121	0.441498	0.630125	0.583817	0.00784576	43.65	42.2	41.15	40.4	-2.427	41.035	38.97	42.565	40.563	-1.888	2.0115	2.10204	1.983	2.11045	0.0738921	3.475	4.025	-0.510861	76	77	80.52	83	-3.181	3.1	2.7	3.77	4.13	0.069
W049	Ligao6	1691.34	1742.12	1377.95	1411.7	242.627	714.333	601.282	426.082	431.008	-21.4731	0.422347	0.345143	0.309215	0.305312	-0.0763975	50.65	47.4	47.85	45.2	2.009	46.675	42.815	44.323	42.463	1.008	1.904	2.01502	1.875	2.05537	0.00177761	5.75	3.45	-0.147029	84.5	81	92.8	85.1667	3.03	4.22	3.64	4.17	3.65	0.379
W050	Linyou8159	1135.35	1122.93	1066.78	941.6	-116.219	594.583	728.674	923.77	861.15	127.419	0.523702	0.648904	0.865941	0.91456	0.142274	43.55	45.75	46.6	48.7	0.792	39.315	39.635	44.697	42.153	-1.301	1.988	2.10378	1.9875	2.07208	0.0632871	4.975	5.9	0.214649	100	96.5	104.52	108.167	18.178	1.82	1.96	3.91	2.68	-0.453
W051	Longke0901	1207.67	1300.87	1166.78	1061.73	-29.8095	456.046	573.715	540.629	606.539	-20.5197	0.377623	0.441025	0.463352	0.571274	-0.0107823	45.7	48.2	48.8	48.65	2.055	44.03	41.79	44.005	42.12	0.053	1.8115	2.02086	1.83	1.94966	-0.0512478	3.55	5.725	-0.129807	79	80	84.02	79.6667	-1.759	3.42	3.28	3.54	3.36	0.053
W052	Lunxuan988	1274.95	1146.84	807.327	1027.27	-118.237	548.313	466.218	491.817	585.547	-34.1854	0.430066	0.406525	0.609192	0.570003	0.0118772	48.05	43.6	43.85	39.7	-0.967	45.87	47.38	51.17	53.261	5.725	1.7435	1.94028	1.791	1.895	-0.104273	3.95	3.625	-0.495791	72	67	68.52	73.6667	-11.325	3.23	3.28	3.49	3.38	0.019
W053	Luo3429	1095.35	886.553	734.303	726.033	-267.572	468.055	504.914	537.67	526.096	-42.9251	0.42731	0.569525	0.732218	0.724617	0.0727659	43.9	48.8	41.2	41.45	-0.939	45.17	43.145	47.717	43.107	1.639	1.729	2.05254	1.8175	2.04594	-0.0427637	3.55	4.275	-0.44197	74	77.5	74.9	72.1667	-7.319	3.96	3.79	3.73	3.56	0.279
W054	Luo6073	1469.83	1381.06	928.508	1020.82	-18.2515	467.378	571.735	542.103	592.941	-21.1553	0.317982	0.413984	0.583843	0.580847	-0.00466562	52.8	50.05	41.95	45.05	1.775	41.18	41.93	46.067	47.305	1.053	2.007	2.00979	1.952	2.00827	0.0272298	4.975	3.55	-0.29127	75	87	75.2	81.1667	-2.755	2.97	3.59	3.3	3.41	0.002
W055	Luyuan502	1347.93	1053.65	963.775	1060.24	-87.0487	547.736	430.83	534.217	522.222	-43.2429	0.406352	0.408895	0.554296	0.492551	-0.00953115	48.4	51	39.65	38.75	-0.48	44.63	44.325	48.987	47.638	3.058	1.9625	2.07085	1.947	2.08125	0.0441979	4.45	5.025	-0.0867495	78	81	84.64	81	-1.31	3.7	3.46	3.42	3.54	0.135
W056	Mianmai39	989.213	953.655	951.355	898.277	-203.362	545.938	630.813	573.59	698.908	22.702	0.551891	0.661469	0.602919	0.778054	0.092228	49.9	48.85	45.05	42.55	1.12	44.98	41.375	49.932	42.219	1.499	1.788	1.9443	1.851	1.92486	-0.0745789	6.1	6.275	0.537577	100.5	95	101.2	107.667	17.067	3.79	2.58	4.4	3.85	0.213
W057	Neimai8	1066.47	1004.16	941.254	867.062	-187.584	429.264	441.823	636.117	448.159	-55.9552	0.402509	0.439994	0.675819	0.51687	0.0146575	50.65	59.55	53.15	51.85	6.519	39.95	39.065	40.923	40.397	-2.505	1.9635	1.99708	1.897	2.04691	0.0123827	4.175	5.5	-0.0436926	77.5	77	78.76	79.3333	-4.087	2.36	2.04	3.48	3.17	-0.346
W058	Neimai836	1058.58	1157.22	713.689	616.871	-248.309	425.536	499.123	417.021	366.145	-95.2043	0.401989	0.431312	0.584317	0.593551	0.0111821	53.25	53.8	56.75	51.75	6.584	42.745	41.79	46.13	43.833	0.616	1.8905	1.9271	1.8875	1.99539	-0.0300376	4.85	3.45	-0.340786	76	83	75.28	79.6667	-3.774	2.48	2.5	3.1	2.88	-0.36
W059	Niavt14	1918.24	1962.69	2187.19	2263.31	629.359	731.69	784.643	898.861	943.379	167.145	0.381437	0.399779	0.410965	0.416813	-0.044702	47.65	46.3	42.1	41.95	-0.443	35.705	30.89	29.3539	32.769	-9.473	1.91	2.1011	1.899	1.79193	-0.0321586	7.45	4.55	0.455768	101	105	121	117.167	26.24	1.96	1.24	1.02	2.38	-1.044
W060	Ningfeng518	1233.03	1065.38	955.228	1319.21	-60.2636	596.999	666.763	556.706	634.619	23.6554	0.484173	0.625843	0.582799	0.481061	0.0338416	42.3	44.15	52	45.7	0.708	47.905	45.08	47.428	46.784	3.415	1.88	2.17006	1.8605	2.16995	0.0484399	7.15	5.825	0.666747	83	85.5	85.36	85	1.968	4.47	3.79	4.37	4.56	0.616
W061	Qianmai18	1388.98	1395.52	1149.74	1047.2	14.9545	450.942	458.018	652.763	557.016	-29.895	0.324657	0.328207	0.567747	0.531909	-0.0246838	44.4	44.2	48.55	40.55	-0.499	37.315	36.695	40.971	38.189	-4.084	2.1545	2.12798	2.1505	2.14311	0.15237	5.575	4.45	0.0316571	78.5	77	80.2	78.5	-3.716	2.73	2.73	3.39	3.51	-0.141
W062	R146	1310.08	1349.06	1134.84	1014.01	-16.9673	508.04	590.431	615.366	511.2	-13.2102	0.387794	0.437662	0.542249	0.504138	-0.008141	42.9	43.6	47.45	43.1	-0.621	40.51	38.65	45.52	42.288	-1.043	1.822	1.91701	1.8605	2.02916	-0.0470057	6.075	6.05	0.483755	80	86	96.82	88.6667	4.879	2.75	2.56	3.58	3.61	-0.119
W063	R77/6	1160	1074.03	1029.92	1071.57	-103.56	739.963	546.386	740.679	635.754	56.5484	0.637897	0.508724	0.719164	0.593294	0.073461	48.7	50.5	50.85	43.4	2.448	39.555	38.28	43.302	37.201	-2.945	1.8645	2.14914	1.8695	2.05611	0.0187457	4.975	5.725	0.178051	81	80	72.24	83.6667	-3.091	2.75	2.8	3.73	3.98	0
W064	Shijiazhuang15	1289.49	1231.82	1147.36	1178.51	-9.81243	678.135	686.806	619.664	573.62	40.0225	0.525895	0.557554	0.540079	0.486735	0.0250837	46.7	57.6	42.55	37.7	0.783	44.565	38.92	43.045	37.431	-1.706	1.8025	1.98649	1.8385	1.99078	-0.0491268	5.375	5.575	0.231872	78.5	84	89.88	84	1.396	2.58	2.49	3.47	2.81	-0.299
W065	Shijiazhuang8	1417.74	1172.42	1068.85	1301.75	11.1019	772.985	609.042	520.823	698.928	46.8553	0.545224	0.519476	0.487275	0.536913	0.0218863	43.4	42.3	37.25	34.95	-4.205	44.375	44.45	46.087	44.142	1.62	1.9175	2.18861	2.12	2.19099	0.120554	5.425	3.925	-0.112584	77.5	78	84.56	82.1667	-1.865	2.82	3.08	3.35	2.79	-0.191
W066	Shimai12	1174.82	1311.58	1113.45	1152.21	-27.241	529.747	653.32	607.034	688.759	27.3102	0.450919	0.498118	0.545182	0.59777	0.0224424	45.45	43.2	37.1	35.2	-3.634	43.4	43.205	42.789	42.4	0.02	1.897	2.03693	1.8565	2.09087	0.00814066	5.05	6.425	0.34382	83	83.5	89.32	88.8333	3.302	2.99	3.38	3.53	2.87	-0.077
W067	Shimai18	1387.39	1468.5	890.116	1015.12	-25.7734	523.891	605.642	608.611	647.673	12.6911	0.37761	0.412422	0.683743	0.638029	0.0252227	51.3	39.1	42.6	43.25	-0.77	39.89	39.995	41.967	40.259	-2.114	1.7265	1.97446	1.677	1.97029	-0.106394	5.1	5.175	0.0854783	76	85	83.32	81.8333	-0.962	3.28	3.53	3.81	3.71	0.168
W068	Su553	1402.14	1369.97	1576.89	1187.54	116.774	462.893	513.51	716.795	622.33	1.40894	0.330134	0.374834	0.454561	0.524052	-0.0342759	43.45	42.3	37.85	37.15	-3.671	45.025	43.145	47.114	46.085	2.13	1.891	2.08173	1.9645	2.16352	0.050561	5.4	4.4	-0.0178584	85	80	80.96	85.8333	0.338	3.85	3.35	3.13	3.73	0.125
W069	Tai18	1657.25	1617.47	1022.13	1065.96	84.6689	507.524	613.733	579.643	523.581	-12.8924	0.306245	0.379441	0.56709	0.491183	-0.026074	41.05	42.7	46	41.3	-1.744	40.94	39.315	41.685	38.635	-2.452	1.858	1.94644	1.8	1.90534	-0.0703369	5.025	5.1	0.0531856	74.5	73	75.32	78.3333	-6.724	3.44	3.3	3.33	3.53	0.053
W070	Taikong6	1376.18	1167.3	1057.78	936.39	-66.6847	589.462	595.046	627.807	635.108	22.2253	0.428332	0.509764	0.593513	0.678251	0.0388462	30.05	41.4	33.15	36.2	-7.405	48.87	47.61	48.821	51.427	5.515	1.76	2.05099	1.8255	2.00199	-0.0448847	4.75	4.875	-0.0544568	81	73	82.78	82.5	-2.545	3.46	2.54	3.44	3.29	-0.083
W071	Wanmai38	1323.77	1379.38	1241.48	1426.53	86.3201	566.399	550.466	510.395	684.184	0.455523	0.427869	0.399067	0.411118	0.479614	-0.0295494	32.1	31.6	41.7	37.05	-7.096	42.195	38.465	39.367	39.091	-2.773	1.963	1.94201	1.8265	1.96681	-0.0321586	4.25	4.025	-0.345091	83	82.5	82.76	81.1667	-0.206	2.28	1.39	3.09	2.76	-0.586
W072	Weilai0818	1735.9	1676.04	1319.4	1185.5	186.489	499.561	529.78	505.453	583.997	-29.895	0.287782	0.31609	0.383093	0.492615	-0.062635	50.45	49.25	47.45	38.25	0.942	40.545	42.27	40.026	44.376	-0.988	1.806	1.92352	1.765	1.82285	-0.112757	4.6	3.85	-0.308493	80	78.5	79.25	77.6667	-3.435	3.58	3.24	3.34	3.27	0.027
W073	X9610	1223.47	1069.39	934.63	905.463	-140.986	420.041	383.846	325.727	360.45	-129.845	0.343321	0.358938	0.34851	0.398083	-0.0669445	60.9	59.4	62.9	57.5	11.291	38.235	37.02	43.195	41.778	-2.529	1.779	2.06373	1.9025	1.98674	-0.0257956	5.8	4.85	0.165134	97.5	100	86.84	94	11.067	1.76	1.66	4	3.6	-0.351
W074	Xiaoyan6	1592.73	1581.92	1138.07	1392.94	147.779	626.23	620.053	530.924	717.562	29.8526	0.39318	0.391963	0.466512	0.515142	-0.0227376	43.25	43.65	39.2	35.3	-3.55	40.22	35.97	38.661	38.632	-4.015	1.9325	2.13708	1.933	2.19277	0.0717711	5.175	4.3	-0.0867495	92.5	90	83.34	92.1667	6.382	2.64	2.46	2.83	2.88	-0.384
W075	Xinmai18	934.362	803.484	1092.42	1246.07	-151.443	551.146	481.783	624.351	573.307	-12.2567	0.589863	0.599617	0.571532	0.460094	0.0405144	53.95	54.05	43.2	39.15	1.868	40.765	42.955	42.615	42.38	-0.658	1.8085	2.06899	1.8035	2.0026	-0.0364007	4.3	3.7	-0.405371	72	69.5	73.78	71.5	-10.036	3.84	3.22	3.03	3.12	-0.008
W076	Xinmai19	1129.13	1053.29	918.016	841.745	-175.843	577.513	592.981	445.867	675.691	-2.24583	0.511469	0.562981	0.485686	0.802726	0.0601155	47.2	46.85	39.95	40.9	-1.023	42.135	42.015	45.414	46.515	0.965	1.7915	2.00983	1.8045	2.08738	-0.0342796	4.95	5.75	0.175898	77	74	76.74	77.5	-5.781	2.98	3.13	3.54	3.15	-0.072
W077	Xinong889	1722.88	1347.95	1120.59	1299.58	108.519	783.786	492.308	388.84	421.585	-34.9799	0.454928	0.365227	0.346995	0.324401	-0.0611058	54.55	46	46.65	44.9	2.196	41.075	40.335	42.978	44.121	-0.704	1.8735	2.2168	1.9675	2.15447	0.0760131	4.775	4.525	-0.123348	71.5	72.5	82.3	74.3333	-6.844	3.7	3.19	3.43	3.31	0.058
W078	Xuke1	1323.39	1110.02	812.262	749.287	-166.303	480.87	446.564	464.047	463.572	-71.6866	0.363362	0.402301	0.571302	0.618684	0.00339727	46.9	50.25	44.75	36.8	-0.312	44.8	45.56	49.314	41.518	2.091	1.7945	1.98073	1.896	2.01262	-0.0364007	4	3.6	-0.491485	80	80	85.28	83.3333	-0.395	2.62	3.73	3.72	3.21	0.003
W079	Xuke129	1243.13	1246.99	1115.88	1030.66	-48.3388	461.371	559.36	602.139	511.031	-27.6704	0.371136	0.44857	0.539608	0.495831	-0.0103652	50.85	49.1	46.55	41.65	1.457	46.32	43.64	46.85	47.036	2.676	1.7555	1.86507	1.709	1.83981	-0.142451	5.6	3.85	-0.0932081	84	83.5	90.84	88.3333	3.768	3.67	4.18	4.46	4.02	0.481
W080	Xumai9074	1644.08	1356.65	1351.25	1353.16	147.595	696.343	657.955	700.138	846.849	94.3674	0.423545	0.484985	0.518141	0.625831	0.0170208	46.65	46.6	40.8	46.25	-0.013	44.875	43.54	46.31	45.395	1.855	1.994	2.17128	1.967	2.19465	0.0993443	4.875	6.65	0.354584	72	72	74.9	74	-8.626	3.47	3.91	4.04	3.77	0.302
W081	Yang08-4	1178.16	1097.58	1224.55	1166.31	-42.835	422.963	512.333	610.444	504.755	-40.8594	0.359002	0.466785	0.498506	0.432781	-0.0239887	53.45	58.85	57.6	56.05	8.53	38.255	38.61	37.425	41.361	-3.537	2.0115	2.19695	1.913	2.20567	0.101465	6.475	6.65	0.69904	82	92.5	82.68	85	2.733	3.51	4.37	3.76	3.96	0.367
W082	Yangmai14	1110.44	1132.74	1104.31	1283.97	-49.4396	503.741	553.173	463.751	558.504	-36.0923	0.453642	0.488352	0.419948	0.434982	-0.0185671	51.9	52.9	48.5	43.55	3.085	41.195	41.91	39.963	40.719	-1.744	1.9115	1.99165	1.892	2.06264	-0.000343402	5.425	4	-0.0975138	95.5	98	88.26	93.1667	10.281	3.64	3.14	3.24	3.02	-0.034
W083	Yangmai158	1158.61	1159.42	1155.69	1096.98	-60.4471	449.812	600.043	653.473	519.871	-13.3691	0.388233	0.517538	0.565442	0.473912	0.00200712	45.25	46.85	49.15	48.6	1.775	42.235	41.47	45.97	45.704	0.81	1.8945	2.05797	1.9195	2.03819	0.0123827	6.175	4	0.0639499	100	98	97.2	96.8333	14.223	3	3.36	4.14	3.88	0.176
W084	Yangmai16	1069.95	997.142	901.726	993.884	-171.99	444.727	429.549	535.11	478.165	-66.6017	0.415651	0.43078	0.593428	0.481108	-0.00132925	52.2	54.1	45.85	53.2	4.675	41.97	38.545	42.861	42.694	-1.241	1.9405	2.15067	1.8905	2.1021	0.0484399	5.65	5.175	0.203885	88	86	84.5	90.5	4.305	3.07	2.43	3.77	3.54	-0.07
W085	Yangmai18	1169.97	1131.78	851.556	960.122	-144.288	400.02	395.326	442.407	347.576	-114.749	0.341908	0.349295	0.519529	0.362013	-0.0497066	52.5	58.35	52.8	57.5	7.632	39.455	37.3	37.297	42.017	-3.445	1.903	1.84865	1.9035	1.82733	-0.078821	3.775	5.45	-0.140571	92	91	106.72	112.667	16.611	3.97	3.75	3.02	3.73	0.19
W086	Yangmai20	1343.28	1208.86	1027.2	935.419	-70.9043	456.912	481.315	575.707	574.39	-34.821	0.340146	0.398157	0.560464	0.614045	-0.00258039	51.15	58.55	61.7	52.5	8.147	41.115	39.945	42.955	41.037	-1.466	1.724	1.84874	1.8105	1.8565	-0.129725	5.45	5.5	0.229719	84.5	81	80.38	83.6667	-0.178	4.07	2.48	3.73	4.17	0.187
W087	Yangnuomai1	1301.13	1262.81	1011.48	986.295	-62.2817	539.184	552.998	537.638	566.902	-17.5006	0.414395	0.43791	0.531537	0.574779	0.00395333	56	60.75	57.55	52.25	8.643	36.945	33.8	38.11	38.528	-5.359	1.844	1.74905	1.7365	1.83496	-0.146693	5.675	5.25	0.225413	79	77	78.18	82	-3.26	4.07	3.18	4.34	4.2	0.397
W088	Yannong19	1408.23	1187.61	2097.51	1675.87	269.596	512.546	452.721	753.023	756.995	26.8335	0.363964	0.381204	0.359008	0.451702	-0.0520698	38.95	40.05	40.25	43.15	-3.362	44.77	40.835	42.376	41.897	-0.402	1.893	2.11602	1.9255	1.93666	0.00601964	4.3	5.5	-0.0178584	87	81	84.72	81.8333	0.974	3.57	3.73	3.66	4.11	0.284
W089	Yannong21	1712.32	1538.1	1596.29	1454.37	256.753	567.167	597.346	702.856	718.784	44.3129	0.331226	0.388367	0.440305	0.494225	-0.0385853	40.05	47.2	38.45	42.7	-2.24	44.405	40.415	46.784	43.977	0.855	1.88	1.97945	1.9065	2.02203	-0.0130695	4.925	6.175	0.264165	81.5	84.5	86.26	85	1.599	3.49	3.52	3.54	3.93	0.191
W090	Yanzhan4110	1245	1250.38	1276.03	1595.4	85.4028	549.778	588.845	749.547	882.35	73.71	0.441588	0.470933	0.587404	0.553059	0.0170208	31.05	36.15	33.5	34.25	-8.499	44.25	43.03	48.272	46.876	2.364	1.741	2.02414	1.7955	1.99637	-0.0618528	3.9	6.3	0.0682555	78	82	79.92	77.3333	-3.013	3.51	2.83	3.19	3.98	0.039
W091	Yi00-119	1292.44	1411.16	961.374	1109.82	-23.2049	470.143	609.599	494.327	719.751	-2.08693	0.363765	0.431983	0.514189	0.648531	0.00395333	45.65	46.55	42.3	34.9	-2.052	44.66	43.22	40.133	50.35	1.468	2.1955	2.37244	2.113	2.33923	0.247815	7.45	6.925	0.968146	91	90	105.24	94.6667	11.66	2.88	2.61	3.36	3.58	-0.13
W092	Yunong69	1245.14	1001.45	897.013	803.396	-175.109	533.864	580.056	489.709	439.913	-41.8128	0.428757	0.579218	0.545933	0.547566	0.0238325	50.75	45.55	45.35	46.15	1.391	43.22	41.185	42.743	43.835	-0.159	1.841	1.96618	1.8735	2.02343	-0.0321586	4.95	4.525	-0.0867495	67.5	68.5	67.16	65.6667	-14.173	3.31	2.89	3.74	3.24	-0.012
W093	Zhen08066	1476.54	1501.79	1188.9	1308.9	105.767	623.348	617.658	698.172	729.422	57.3429	0.422169	0.41128	0.587241	0.557278	0.00645561	49.7	47.5	49.85	51.3	3.365	42.48	41.02	44.369	44.109	0.061	1.7735	1.98302	1.769	1.94762	-0.080942	7.3	6.975	0.946618	85	84	81.12	82.8333	0.606	3.77	4.1	3.45	4.45	0.393
W094	Zhengmai366	1213.9	1119.15	717.734	739.337	-203.729	472.769	499.872	314.977	419.679	-95.2043	0.389463	0.446653	0.438849	0.567642	-0.0121724	50.85	51.15	38.4	36.5	-0.649	41.19	41.7672	44.254	49.457	1.094	1.7975	1.86732	1.8425	1.89534	-0.0936681	4.7	2.825	-0.506555	69	69.5	78.6	70.1667	-9.923	3.14	3.01	2.54	1.97	-0.407
W095	Zhengmai883	833.249	840.737	890.093	960.927	-252.345	470.077	459.049	532.215	597.319	-39.5881	0.56415	0.546008	0.597931	0.621607	0.055528	48.65	52.6	51.4	48.95	3.974	44.145	41.805	47.893	45.663	1.72	1.845	1.95512	1.8155	1.8856	-0.0703369	5.75	6.05	0.412711	85.5	93.5	93.8	95.5	8.753	2.56	1.97	3.68	4.15	-0.141
W096	Zhengmai9023	931.835	881.986	886.438	1065.27	-208.315	526.777	453.577	494.489	691.69	-22.2677	0.565312	0.514267	0.557838	0.649311	0.0494113	36.65	41.05	38.3	40	-4.56	51.515	48.07	50.986	48.55	6.043	1.9115	2.16678	1.922	2.14201	0.061166	5.85	4.525	0.107007	85	89.5	78.12	85.5	1.797	3.89	3.35	4	3.61	0.249
W097	Zhengyumai518	1251.94	814.202	957.687	943.969	-171.073	545.271	457.848	555.446	629.62	-18.9307	0.435542	0.562327	0.579987	0.666992	0.0437117	42.85	40.45	41.65	31.4	-4.495	49.275	47.345	55.54	50.886	6.908	1.862	2.06611	1.856	2.0536	-0.00246442	4.65	5.2	-0.00709415	76.5	73.5	68.96	73.5	-8.727	4.04	3.88	3.59	3.19	0.226
W098	Zhongluotiegan	1460.73	1043.18	1108.36	1109.63	-32.7448	473.353	475.35	710.501	588.716	-9.39649	0.324051	0.455673	0.641038	0.530552	0.00298022	44.6	42.1	35.7	37.65	-3.802	44.21	43.385	45.26	49.736	2.4	1.816	1.93009	1.917	1.96951	-0.0448847	3.775	4.3	-0.388148	77	72	63.68	70.6667	-10.827	2.59	2.56	2.78	3.28	-0.321
W099	Zhongmai895	1323.35	1163.02	964.996	987.724	-84.6637	554.705	561.631	499.428	592.404	-15.7526	0.419168	0.482906	0.517544	0.599767	0.0124333	37.75	39.55	34.4	28.55	-7.508	45.855	46.05	50.338	42.381	2.848	2.0615	2.24213	1.9975	2.32822	0.165096	4.3	3.7	-0.405371	71	70	71.4	69.8333	-11.085	3.63	3.44	3.08	2.87	-0.038
W100	Zhongyanmai1	1509.31	1526.33	1400.72	1372.67	166.675	585.431	718.714	876.306	732.996	96.2743	0.387879	0.470877	0.625611	0.533993	0.0122942	42.75	39.05	48.2	43.7	-1.248	42.21	40.885	42.05	43.475	-0.679	1.696	1.9635	1.7065	1.99885	-0.102152	5.075	5.3	0.107007	75	76	75.9	78.8333	-5.668	3.46	4.44	4.45	3.88	0.465
W101	Zhoumai16	1392.76	1468.39	979.027	1008.81	-9.44552	550.025	544.53	390.864	436.134	-61.199	0.394919	0.370834	0.399237	0.432323	-0.0463702	41.75	47.8	34.55	38.45	-3.334	48.605	47.99	47.578	48.874	4.704	1.9395	2.10111	1.906	2.06815	0.0357139	4.25	3.4	-0.480721	70	70	71.32	70.8333	-11.103	2.45	2.85	3.39	2.87	-0.266
W102	Zhoumai18	1001.14	1122.33	1065.22	1014.16	-128.143	418.645	457.166	314.219	318.746	-126.826	0.418168	0.407338	0.29498	0.314297	-0.0690297	40.25	41.9	43.6	41.25	-2.502	47.8	47.47	44.86	43.878	2.712	1.8385	1.98272	1.853	2.04922	-0.0279166	3.95	2.55	-0.728298	76	81.5	77.4	78.3333	-3.94	2.72	3.19	2.97	2.34	-0.32
W103	Zhoumai22	1428.2	1206.33	1242.42	1513.85	89.8058	489.769	443.074	612.836	629.843	-20.8375	0.342928	0.367292	0.493261	0.416055	-0.0433119	43.55	39.7	40	38.35	-3.512	41.94	45.44	44.175	45.315	1.139	1.762	2.00679	1.7025	1.95656	-0.089426	3.625	4.075	-0.467804	80	87	76.42	80.1667	-1.552	2.46	2.94	2.73	2.87	-0.354
W104	Zhoumai27	1293.16	1074.66	983.008	865.003	-125.575	515.525	491.536	522.907	651.529	-19.7252	0.398656	0.457389	0.531946	0.753209	0.0292541	48.75	60	49.6	46.35	4.554	41.33	40.795	46.307	43.896	0.138	2.094	2.03936	1.7585	2.05457	0.0187457	4.3	3.525	-0.44197	72	67.5	69.48	72.5	-11.258	3.33	3.89	3.53	3.6	0.171
W105	Zhoumai28	1078.59	1082.72	1402.18	1348.56	2.29586	453.872	626.318	641.316	662.75	12.2144	0.420801	0.578468	0.457371	0.491451	0.00228515	49.65	53.2	47.35	49.25	3.571	42.315	39.96	37.912	40.763	-2.37	1.7665	1.96922	1.7205	1.87748	-0.108515	3.725	3.7	-0.528083	74	74.5	71.56	71	-9.05	3.34	3.3	2.74	3.46	-0.066
MSN, maximum shoot number per unit area; ESN, effective spike number per unit area; PES, percentage of effective spike; KPS, kernel number per spike; TKW, thousand-kernel weight; KS, kernel shape (kernel length / kernel width); LAI, leaf-area index; PH, plant height; YPP, yield per plot. E1, E2, E3, and E4 represent Dayangdian (2014–2015) , Guohe (2014–2015), Dayangdian (2015–2016) and Guohe (201…
