# Supplementary material for: Genome-wide association study for grain yield and related traits in elite wheat varieties and advanced lines using SNP markers
Source: PLoS One. 2017 Nov 27;12(11):e0188662. doi: 10.1371/journal.pone.0188662 (PMC5703539; doi:10.1371/journal.pone.0188662)
Supplement: S3 Table — (XLSX) [file pone.0188662.s003.xlsx]

## Sheet: Sheet1
S3 Table Correlations between best linear unbiased predictions and the measured values among different environments
Environment	MSN	ESN	PES	KPS	TKW	RLW	LAI	PH	GY
E1	0.83**	0.66**	0.61**	0.83**	0.91**	0.86**	-	0.94**	0.83**
E2	0.85**	0.81**	0.78**	0.86**	0.94**	0.90**	-	0.93**	0.82**
E3	0.83**	0.79**	0.83**	0.85**	0.89**	0.90**	0.76**	0.91**	0.72**
E4	0.87**	0.87**	0.79**	0.84**	0.85**	0.90**	0.83**	0.97**	0.70**
** significant at 0.01 probability level
