# Supplementary material for: Genome-wide association study for grain yield and related traits in elite wheat varieties and advanced lines using SNP markers
Source: PLoS One. 2017 Nov 27;12(11):e0188662. doi: 10.1371/journal.pone.0188662 (PMC5703539; doi:10.1371/journal.pone.0188662)
Supplement: S4 Table — (XLSX) [file pone.0188662.s004.xlsx]

## Sheet: Sheet1
S4 Table Correlations among best linear unbiased predictions of the grain yield and related traits
	ESN	PES	KPS	TKW	RLW	LAI	PH	GY
MSN	0.62**	-0.51**	-0.24**	-0.38**	-	-	0.29**	-
ESN		0.34**	-0.36**	-0.33**	-	0.35**	0.30**	-
KPS				-	-	-	-	0.20*
TKW					-	-0.19*	-0.40**	0.34**
RLW						0.24*	-	-
LAI							0.43**	-
PH								-0.22*
*, **, and - represent the significance levels of 0.05, 0.01, and no significance, respectively.
