# Supplementary material for: Genome-wide association study for grain yield and related traits in elite wheat varieties and advanced lines using SNP markers
Source: PLoS One. 2017 Nov 27;12(11):e0188662. doi: 10.1371/journal.pone.0188662 (PMC5703539; doi:10.1371/journal.pone.0188662)
Supplement: S5 Table — (XLSX) [file pone.0188662.s005.xlsx]

## Sheet: Sheet1
S5 Table Bayesian information criterion values for various traits analyzed using a model with Q + K* or PC8 + K* covariates
Trait	BIC value
	Q+K*	PC8+K*
MSN	1300.28	1245.28
ESN	1098.22	1048.03
PES	-369.24	-341.29
KPS	569	549.6
TKW	518.2	499.71
RLW	-205.03	-186.92
LAI	60.92	60.64
PH	705.38	676.39
GY	9.39	7.55
Note: MSN, maximum number of shoots per square meter; ESN, effective number of spikes per square meter; PES, percentage of effective spike; KPS, number of kernels per spike; TKW, thousand-kernel weight; RLW, the radio of kernel length/kernel width; LAI, leaf-area index; PH, plant height; GY, grain yield
