# Supplementary material for: Genome-wide association study for grain yield and related traits in elite wheat varieties and advanced lines using SNP markers
Source: PLoS One. 2017 Nov 27;12(11):e0188662. doi: 10.1371/journal.pone.0188662 (PMC5703539; doi:10.1371/journal.pone.0188662)
Supplement: S6 Table — (XLSX) [file pone.0188662.s006.xlsx]

## Sheet: Sheet1
S6 Table The comparison of 90K markers identified in different studies
Trait	Marker	Chr.	Pos(cM)	Zanke et al. 2014	Li et al. 2015	Sukumaran et al. 2015	Zanke et al. 2015	Chen et al. 2016	Ain et al. 2016	Addison et al. 2016	Su et al.2016
MSN	RFL_Contig2531_2144	4A	145.19				RFL_Contig2531_1872 (thousand-kernel weight, 144.38)
	Kukri_c49033_52	5A	120.44	wsnp_Ex_c23795_33033959 (plant height, 125.68)		BS00064336_51 (GY, 115.58)		BS00021968_51 (kernel width, 124.06)
ESN	Ku_c16809_845	1D	78.36							wsnp_BE445121D_Ta_2_2 (IWA165, grain yield, 73.13)
	wsnp_Ex_c15944_24350833	3B	62.57	BobWhite_c19725_1329 (plant height, 70.09)		wsnp_Ex_rep_c69664_68618163 (GY, 71.34), Kukri_c48750_1372 (SPAD at grain filling, 61.89)	Kukri_c21467_571 (thousand-kernel weight, 62.57)	wsnp_JD_c8158_9193784 (kernel width, 62.57)	BS00074688_51 (days to heading, 65.55)
	Excalibur_c15944_70	3B	62.57
	Kukri_c12563_52	4A	66.28		wsnp_JD_c38619_27992279 (grain yield, 75.50)
	Kukri_rep_c104277_1326	4B	26
	Excalibur_c55463_232	4B	26
PES	Kukri_c46939_83	1A	30.99
	Excalibur_c33675_410	5B	94.89
KPS	Kukri_c14516_224	7A	130.27		wsnp_JD_c14118_13933380, wsnp_Ex_c11636_18742884, wsnp_be488670A_Ta_2_1 (grain yield, 126.80)		wsnp_Ra_c4418_8012732 (thousand-kernel weight, 126.40)
	Tdurum_contig10002_533	7A	130.27
	BS00108184_51	7A	130.27
TKW	BS00073670_51	5A	84.13
	wsnp_Ex_c1138_2185522	5A	86.36	wsnp_BF293620A_Ta_2_3 (plant height, 90.54)		Kukri_c9411_676 (days to heading and anthesis, 90.54)
	Tdurum_contig71499_211	5A	86.36
	Excalibur_c14451_1313	7A	156.23		wsnp_Ex_c11047_17915103 - wsnp_Ku_c8437_14341371 (thousand-kernel weight, 150.54-178.42cM)						CAP7_c2350_105, BS00021657_51, wsnp_JD_c20555_18262317 (thousand-kernel weight, kernel length, 152.18-152.78)
	Kukri_c19251_579	7A	156.23
RLW	wsnp_Ex_c2526_4715978	5A	99.56			BobWhite_c14689_172 (thousand-kernel weight, 98.90), Ku_c21235_676 (grain number/m2, 98.90)	IAAV8042 (thousand-kernel weight, 98.90)	wsnp_Ex_c18107_26909127 (kernel length, kernel diameter rate (kernel length/kernel width), 105.99)
	Ex_c24031_300	5B	212.43					IACX2594 (kernel diameter rate (kernel length/kernel width), 212.43)
	Tdurum_contig14046_364	6B	67.24	BS00084314_51 (plant height, 58.20)	wsnp_Ra_c14498_667649, wsnp_Ex_c34011_42398664, wsnp_Ex_rep_c67012_65465394 (spike number per m2, 66.40)	GENE-4086_876 (normalized differential vegetative index at grain filling stage, 73.42)			wsnp_Ku_rep_c101817_889111480 (harvest index, 71.76), Tdurum_contig53125_1716 (grain yield, 72.64)
	wsnp_Ex_c24376_33618864	7B	52.18	wsnp_Ex_c24376_33618864 (plant height, 52.18)
	wsnp_Ex_c24376_33619527	7B	52.18
LAI	GENE-1177_195	2A	62.51
PH	Excalibur_c1925_2569	5B	131.79			Excalibur_c13408_280 (grain yield, 129.83)				wsnp_Ex_c11265_18216936 (Vrn_B1/IWA1460, grain yield, 116.11)
	Kukri_c9285_762	5D	200.74	BS00089597_51 (OsGA20ox1, plant height, 197.79)
	Kukri_rep_c106092_300	6B	113.67					tplb0046e21_618 (kernel length, 113.67)
	wsnp_Ex_c11003_17857272	7B	77.13				Ex_c12057_797 (thousand-kernel weight, 77.13)
	wsnp_Ex_rep_c68762_67626384	7B	129.77
	Excalibur_c50612_409	7B	129.77
	Tdurum_contig77073_193	7B	129.77
GY	Ex_c6937_1992	2A	156.09	RAC875_c38018_278 (plant height, 147.99)				RFL_Contig2656_871 (thousand-kernel weight, 148.79)
	RAC875_c2926_371	5A	32.33	wsnp_BE444644A_Ta_2_1 (plant height, 26.51)	wsnp_Ex_c31830_40573624 (grain yield, 36.58), wsnp_Ex_rep_c69526_68472665 (grain yield, 35.95)		wsnp_CAP11_c951_572693 (thousand-kernel weight, 38.90)	Excalibur_c6010_433 (kernel length, 39.37)
	wsnp_Ku_c7890_13513783	5A	32.33
	Excalibur_c92223_97	5B	39.64
	wsnp_BQ166999B_Ta_2_1	5B	39.64
	Tdurum_contig52439_196	5B	40.56			wsnp_CAP7_c2086_1018815 (normalized differential vegetative index at vegetative stage, 43.42)			wsp_Ex_rep_c66651_64962429 (thousand-kernel weight, 49.01)
	RAC875_c31299_1215	6B	110.45	RAC875_rep_c71463_98 (plant height, 105.50)	wsnp_Ex_c3025_5587183, wsnp_Ex_rep_c66342_64519823, wsnp_Ex_rep_c69373_68311942, wsnp_Ex_rep_c69373_68312188 (thousand-kernel weight, 109.86)			BS00068245_51 (kernel diameter rate (kernel length/kernel width), 105.40)
Note: MSN, maximum number of shoots per square meter; ESN, effective number of spikes per square meter; PES, percentage of effective spikes; KPS, number of kernels per spike; TKW, thousand-kernel weight; RLW, the radio of kernel length/kernel width; LAI, leaf-area index; PH, plant height; GY, grain yield per plot.
